# Supplementary material for: Trends and Limitations in the Assessment of the Contractile Properties of Human Induced Pluripotent Stem Cell-Derived Cardiomyocytes From Patients With Dilated Cardiomyopathy
Source: Front Cardiovasc Med. 2020 Sep 3;7:154. doi: 10.3389/fcvm.2020.00154 (PMC7494730; doi:10.3389/fcvm.2020.00154)
Supplement: Supplementary file 2 [file Data_Sheet_2.xlsx]

## Sheet: Table1
Author	Mutation	Sample	Timing of analysis	Purification of Cardiomyocytes	Component of engineered tissue	Measurement method	Measured index	Isogenic control line	Tested treatment	Outcome (disease modeling of DCM and its rescue)	Disadvantage in the way of contractility analysis	Year
Sun N et al.	TNNT2 p.R173W	Single cell	Day 18-48	None	N.A.	Atomic force microscopy with a silicon nitride cantilever	Contractile force (deflection × spring constant)	Not included	Gene indcution of SERCA2a (adenovirus vector, MOI100, 48hr)	・Successful [contraction force decreased in the DCM clone] ・Induction of SERCA2a rescued the contraction abnormality of the DCM clone	Low throughputs Required considerable numbers of measurement (100-400 beats/cell)	2012 [4]
Wu H et al.	TNNT2 p.R173W	Single cell	Day 60	Glucose-free medium for serveral rounds (purity >90%)	N.A.	Traction force microscopy	Tangential stress Maximum contract rate	Not included	ISO (1 µM, 30 min) Milrinone (PDE3A inhibitor, 10 µM, 15 min) NAY-60-7550 (PDE2A inhibitor, 100 nM, 15 min)	・Successful [Peak tangential stress and maximum contract rate were decreased in DCM clone] [Inotropic augmentation of contractility by ISO was impaired in DCM clone] ・PDE2A/3A inhibitors rescued the impaired beta-adrenergic signaling of DCM clone	Low throughputs	2015 [5]
Broughton KM et al.	TNNT2 p.R173W	Single cell /cultured on 100kPa PDMS substrate	Stocked at day18-48; analyzed 1 wk or 2 wks after thawing	None	N.A.	Linescan of live cell video recording	Maximum shortening	Not included	Omecamiv mecarbil (sarcomere activator; 200 nM, 500 nM, 1 wk)	・Partially successful (in one clone, at early stage of culture) [contractile force; control > DCM] ・Omecamiv mecarbil increased the contractility of the DCM clone	The phenotype was not reproduced in another clone Longer culture resulted in decreased difference of the contractility	2016 [6]
Hinson JT et al.	TTN truncation (A band) (p.A22352fs+/-, p.P22582fs+/-), missense mutation(p.W976R +/-)	①Single cell	Day 30-40	Metabolic selection (purity >90%)	N.A.	① Microarray post detector (detection of the displacement of fluorescent images of micro-post deflection )	①2D contractile traction force, strain energy	Not included	N.A.	・Failed	The analysis requires specialized device, technique and efforts to fabricate the microtissue	2015 [7]
		②Engineered tissue			hiPSCM Human mesenchymal stem cells (7%) Collagen 1 Fibrinogen	②Twitching force calculation based on the displacement of fluorescent microbeads embedded in the tissue	②Twitch force	Included; the mutations were introduced into control iPS cell line using CRISPR/Cas9	VEGF (50 ng/mL, 4 days)	・Successful [contraction force decreased in the DCM clone] ・VEGF improved force production of the DCM engineered tissue
Yang KC et al.	MYH7 p.E848G	①Single cell	Day 30, 50	None (purity >60%)	N.A.	①Optical video microscopy (IonOptix); detection of cell edge shortening	①Cell edge deformation; fractional shortening	Included; the mutant protein was induced in MYH7-null cardiomyocytes	N.A.	・Partially successful [fractional shortening was smaller in DCM clones at day 50, not at day 30]	Long term culture was required	2018 [8]
		②Engineered tissue	Day 28-35		hiPSCM Marrow stromal cells (16%) Collagen 1 Mouse basement membrane extract	②Force transducer put in the tissue	②Active force, passive force, contractile kinetics	Not included		・Successful [contractile function was impaired in the DCM clone]	・Specialized device, technique and efforts to fabricate the microtissue was required ・Number of the experiments was limited
Zaunbrecher RJ et al.	TTN homozygous truncation mutation (A band, Z band)	①Single cell	Day 35-40	Metabolic selection	N.A.	①PDMS micropost array	①Twitch force, passive force	Included; truncation mutants were induced in wild type iPS cell line using CRISPR/Cas9	N.A.	・Successful [slight reduction in twitch force was observed in TTN- Z-/- DCM clones]	・Considerable number of measurements (n>100) was performed ・Data showed high variability	2019 [9]
		②Engineered tissue	7 weeks		hiPSCM Marrow stromal cells (10%) Fibrin	②Light microscopy; force calculated based on the deflection of the posts	②Twitch force, active tension			・Successful [remarkable reduction in twitch force was observed in TTN- Z-/- DCM clones]	Specialized device, technique and efforts to fabricate the microtissue was required
Streckfuss-Bomeke K et al.	RBM20 p.S365A	Engineered tissue	Day 60	Metabolic selection	hiPSCM(purity 65-80%) Collagen 1	Force transducer active force; under isometric condition passive force; under 1.5Hz stimulation	Active force generation Passive force	Not included	N.A.	・Successful [contraction force and passive stress were reduced in the DCM clone]	Specialized device, technique and efforts to fabricate the microtissue was required	2017 [10]
Ceholski DK et al.	PLN p.R9C	Engineered tissue	6 weeks	None	hiPSCM Collagen	Real-time noninvasive optical tracking of integrated endposts	Developed force, contractile kinetics	Included; truncation mutants were induced in wild type iPS cell line using CRISPR/Cas9	N.A.	・Successful [slight reduction was observed in developed force of the DCM clone] [attenuated chronotropic and lusitropic response to beta adrenergic stimuation was found in DCM]	Low throughputs	2018 [11]
		Red; engineered tissue				Blue; direct measurement
		Black; single cell				Green; micro beads or sphere
						Black; video image analysis
